# Supplementary material for: Vast Gene Flow among the Spanish Populations of the Pest Bactrocera oleae (Diptera, Tephritidae), Phylogeography of a Metapopulation to Be Controlled and Its Mediterranean Genetic Context
Source: Insects. 2022 Jul 17;13(7):642. doi: 10.3390/insects13070642 (PMC9322173; doi:10.3390/insects13070642)
Supplement: Supplementary file 1 [file insects-13-00642-s001.zip]

Archive with 1 entries (1 files):
- insects-1811810-supplementary.pdf
